# Supplementary material for: Levels and Health Risk of Pesticide Residues in Chinese Herbal Medicines
Source: Front Pharmacol. 2022 Feb 1;12:818268. doi: 10.3389/fphar.2021.818268 (PMC8844025; doi:10.3389/fphar.2021.818268)
Supplement: Supplementary file 1 [file Table3.XLSX]

## Sheet: Sheet1
Code	Pestocides	A	B	C	D	E	F	SCORE
1	phorate	5	1	0	1	1	2	24
2	BHC	5	1	0	1	1	2	24
3	triazophos	5	1	0	1	1	2	24
4	methidathion	5	1	0	1	1	2	24
5	terbufos	5	1	0	1	1	2	24
6	omethoate	5	1	0	1	1	2	24
7	fenamiphos	4	1	0	1	1	2	20
8	parathion	4	1	0	1	1	2	20
9	methamidophos	4	1	0	1	1	2	20
10	isofenphos-methyl	4	1	0	1	1	2	20
11	carbosulfan	5	0	0	1	1	2	20
12	cadusafos	4	1	0	1	1	2	20
13	isocarbophos	4	1	0	1	1	2	20
14	coumaphos	4	1	0	1	1	2	20
15	fenitrothion	4	1	0	1	1	2	20
16	dichlorvos	3	1	0	1	1	2	16
17	fipronil	3	1	0	1	1	2	16
18	carbaryl	3	1	0	1	1	2	16
19	dimethoate	3	1	0	1	1	2	16
20	endosulfan	3	1	0	1	1	2	16
21	isazofos	3	1	0	1	1	2	16
22	isoprocarb	3	1	0	1	1	2	16
